# Supplementary material for: BET inhibitor trotabresib in heavily pretreated patients with solid tumors and diffuse large B-cell lymphomas
Source: Nat Commun. 2023 Mar 13;14:1359. doi: 10.1038/s41467-023-36976-1 (PMC10011554; doi:10.1038/s41467-023-36976-1)
Supplement: Supplementary file 3 — Source Data [file 41467_2023_36976_MOESM3_ESM.xlsx]

## Sheet: Figure 2
Figure 2
TRAEs, %	Part A (N = 69)			Part A 45 mg/day (N = 7)			Part B Total DLBCL (N = 23)			Part C (N = 41)
	Any grade	Grade 3	Grade 4	Any grade	Grade 3	Grade 4	Any grade	Grade 3	Grade 4	Any grade	Grade 3	Grade 4
Any TRAE	86.96	26.09	7.25	85.71	14.29	14.29	100	26.09	65.22	97.56	56.1	2.44
Thrombocytopenia	46.38	10.14	2.9	71.43	0	14.29	91.3	17.39	60.87	63.41	14.63	2.44
Diarrhoea	39.13	1.45	0	42.86	0	0	52.17	0	0	60.98	4.88	0
Nausea	39.13	0	0	28.57	0	0	21.74	4.35	0	60.98	4.88	0
Asthenia	31.88	1.45	0	14.29	0	0	21.74	8.7	0	41.46	7.32	0
Stomatitis	23.19	0	0	42.86	0	0	17.39	0	0	56.1	4.88	0
Dysgeusia	26.09	0	0	14.29	0	0	8.7	0	0	53.66	0	0
Vomiting	17.39	0	0	14.29	0	0	17.39	0	0	43.9	2.44	0
Decreased appetite	17.39	0	0	0	0	0	21.74	4.35	0	34.15	0	0
Fatigue	21.74	2.9	0	0	0	0	0	0	0	26.83	7.32	0
Hyperglycemia	11.59	1.45	0	0	0	0	39.13	4.35	4.35	19.51	4.88	0
Anemia	11.59	4.35	0	28.57	14.29	0	43.48	26.09	0	12.2	0	0
Neutropenia	7.25	1.45	0	0	0	0	39.13	13.04	13.04	12.2	4.88	0
ALT increased	7.25	1.45	0	0	0	0	8.7	0	0	21.95	2.44	0
Dermatitis acneiform	13.04	0	0	0	0	0	0	0	0	17.07	0	0
Hypophosphatemia	2.9	1.45	0	0	0	0	17.39	13.04	0	4.88	4.88	0
Hyponatremia	4.35	1.45	1.45	0	0	0	8.7	0	0	2.44	2.44	0
Hypertension	1.45	0	0	0	0	0	4.35	4.35	0	4.88	2.44	0
Dehydration	0	0	0	0	0	0	13.04	13.04	0	0	0	0
Platelet count decreased	4.35	1.45	1.45	0	0	0	0	0	0	0	0	0

## Sheet: Figure 3
Figure 3
	CR	PR	SDa	SD ≥ 4 months	PD
Part B DLBCL (N = 23)	8.7	4.3	4.3	4.3	43.5
Part C (N = 41)	0	0	31.7	31.7	19.5
a Total SD rate = SD + SD ≥ 4 months

## Sheet: Figure 4A
Figure 4A
Patient	Dose	Duration of treatment (weeks)	Time of PD/Death (week)	Status
1	30 mg 3 days on/11 days off	86		Ongoing
2	45 mg 4 days on/24 days off	22.4286	60.4286	Discontinued
3	45 mg 4 days on/24 days off	21.5714	21.5714	Discontinued
4	45 mg 4 days on/24 days off	15.7143	15.7143	Discontinued
5	45 mg 4 days on/24 days off	15.2857		Discontinued
6	45 mg 4 days on/24 days off	8.14286	8.14286	Discontinued
7	45 mg 4 days on/24 days off	8.14286	8.14286	Discontinued
8	30 mg 3 days on/11 days off	8.14286	8.14286	Discontinued
9	30 mg 3 days on/11 days off	8.14286	8.14286	Discontinued
10	45 mg 4 days on/24 days off	7.57143	7.57143	Discontinued
11	45 mg 4 days on/24 days off	7.28571	7.28571	Discontinued
12	45 mg 4 days on/24 days off	7	7	Discontinued
13	45 mg 4 days on/24 days off	6.28571	6.28571	Discontinued
14	45 mg 4 days on/24 days off	6.14286	6.14286	Discontinued
15	45 mg 4 days on/24 days off	5.28571	17.8571	Discontinued
16	45 mg 4 days on/24 days off	4.14286	4.14286	Discontinued
17	45 mg 4 days on/24 days off	4.14286		Discontinued
18	45 mg 4 days on/24 days off	4.14286	4.14286	Discontinued
19	30 mg 3 days on/11 days off	4.14286	4.14286	Discontinued
20	45 mg 4 days on/24 days off	4.14286		Discontinued
21	45 mg 4 days on/24 days off	3.57143	9.28571	Discontinued
22	45 mg 4 days on/24 days off	3.14286	45	Discontinued
23	45 mg 4 days on/24 days off	2.28571	2.28571	Discontinued

## Sheet: Figure 4B
Figure 4B
Patient	Duration of treatment (weeks)	Time of PD/Death (week)	Status
1	131.714		Ongoing
2	86.5714		Discontinued
3	73.5714		Discontinued
4	72.5714		Discontinued
5	63.2857	63.2857	Discontinued
6	63.1429	63.1429	Discontinued
7	60.1429	60.1429	Discontinued
8	52.2857	52.2857	Discontinued
9	45.1429	61.1429	Discontinued
10	41.4286	41.4286	Discontinued
11	34.1429	34.1429	Discontinued
12	24.1429	24.1429	Discontinued
13	24.1429	24.1429	Discontinued
14	23.2857	61	Discontinued
15	17.8571		Discontinued
16	17.2857	17.2857	Discontinued
17	16.2857	16.2857	Discontinued
18	16.2857	16.2857	Discontinued
19	16.1429	16.1429	Discontinued
20	15.5714	15.5714	Discontinued
21	15		Discontinued
22	14.1429	14.1429	Discontinued
23	12.1429	12.1429	Discontinued
24	12.1429	12.1429	Discontinued
25	11.5714	11.5714	Discontinued
26	10.1429	10.1429	Discontinued
27	8.28571	8.28571	Discontinued
28	8.28571	8.28571	Discontinued
29	8.14286	8.14286	Discontinued
30	8.14286		Discontinued
31	8.14286	8.14286	Discontinued
32	7.28571	7.28571	Discontinued
33	6.57143	6.57143	Discontinued
34	6.28571	15.5714	Discontinued
35	5.42857	5.42857	Discontinued
36	4.71429	4.71429	Discontinued
37	4.42857	4.42857	Discontinued
38	4.14286		Discontinued
39	4.14286	14.2857	Discontinued
40	4		Discontinued
41	3.14286	3.14286	Discontinued

## Sheet: Figure 6A
Figure 6A
	First dose		Last dose
	30 mg/day (n = 3)	45 mg/day (n = 16)	30 mg/day (n = 2)	45 mg/day (n = 15)
	50.27	24.9251	13.4467	7.41631
	55.3963	27.9014	130.198	12.7872
	80.5103	28.1552		15.5412
		31.5602		22.7163
		31.799		26.7231
		32.0053		32.2909
		36.1061		32.5849
		40.3422		34.1593
		46.5342		38.7251
		46.6648		45.8741
		52.9092		59.7173
		58.7813		62.1329
		59.2329		84.9845
		60.0574		97.8745
		60.1703		102.299
		87.3968

## Sheet: Figure 6B
Figure 6B
Time	Pt 1	Pt 2	Pt 3	Pt 4	Pt 5	Pt 6	Pt 7	Pt 8	Pt 9	Pt 10	Pt 11	Pt 12	Pt 13	Pt 14	Pt 15	Pt 16
0	100	100	100	100	100	100	100	100	100	100	100	100	100	100	100	100
2	30.5369	38.6952	42.515	42.7117	35.3573	52.2644	34.0118	50.9629	45.7387	28.4986	30.4914	56.7025	34.2349	126.292	41.5689	39.5781
4	32.0053	24.9251	58.7813	52.9092	27.9014	60.0574	31.799	59.2329	46.5342	28.1552	31.5602	40.3422	46.6648	87.3968	60.1703	36.1061
24	37.6358	33.9261	45.862		68.895	81.934	54.7564	82.4957	79.8596	78.7029	106.793	131.91	38.0951	168.964	80.9956	88.3338
48	22.108	47.6961	41.9635	52.9039	50.7753	48.3639	32.9173	57.8995	66.4392	74.7881	69.5153	69.2692	70.2384	189.142	155.966	30.657
72	11.6428	29.4034	32.6074	46.3108	35.5399	51.254	16.3541	56.3318	47.472	66.6434	61.1466	71.42	107.064	92.4076	206.706	11.5951
74	7.66388	11.918	23.0451	38.3287	18.1003	30.2477		30.0183	30.3305		43.5783	101.397	68.6148	66.624	90.5744	6.3621
76	7.41631	12.7872	26.7231	38.7251	59.7173	32.5849	15.5412	32.2909	34.1593		22.7163	45.8741	84.9845	62.1329	102.299	97.8745
96	18.2209	20.7746	24.4742	39.7466	30.1049	35.253	12.8666	60.4272	48.4025	101.061	57.0673	66.6995	126.329	107.431		11.7759
168	46.7528	72.8857	69.6406		101.659	69.3899	160.385	78.4141	220.588	137.362	245.348	178.841	306.585	142.224	191.429	1110.93
192	44.5123	109.004	72.27		78.3761	79.513	168.811	147.701	179.93	125.959	259.615	202.75	242.493	146.374	154.035	288.7

## Sheet: Figure S1
Figure S1
Patient	Dose level	Tumor type	Duration of treatment (weeks)	Time of PD/Death (week)	Status
1	15 mg 2 days on/5 days off	Other solid tumor	96.4286	96.4286	Discontinued
2	15 mg 2 days on/5 days off	Other solid tumor	36.1429	36.1429	Discontinued
3	15 mg 2 days on/5 days off	Other solid tumor	8.28571	8.28571	Discontinued
4	15 mg 2 days on/5 days off	NHL	5.14286	5.14286	Discontinued
5	15 mg 2 days on/5 days off	Other solid tumor	3.14286	8.57143	Discontinued
6	15 mg 2 days on/5 days off	NHL	2.71429	2.71429	Discontinued
7	25 mg 2 days on /5 days off	Other solid tumor	76	76	Discontinued
8	25 mg 2 days on /5 days off	Other solid tumor	17	20.1429	Discontinued
9	25 mg 2 days on /5 days off	Other solid tumor	16.1429	16.1429	Discontinued
10	25 mg 2 days on /5 days off	Other solid tumor	8.28571	8.28571	Discontinued
11	25 mg 2 days on /5 days off	Other solid tumor	8.14286	8.14286	Discontinued
12	25 mg 2 days on /5 days off	Other solid tumor	4.14286	4.14286	Discontinued
13	25 mg 2 days on /5 days off	Other solid tumor	4	4	Discontinued
14	35 mg 2 days on/5 days off	Other solid tumor	14.1429	14.1429	Discontinued
15	35 mg 2 days on/5 days off	Other solid tumor	9.28571	9.28571	Discontinued
16	35 mg 2 days on/5 days off	Other solid tumor	8.14286	8.14286	Discontinued
17	35 mg 2 days on/5 days off	Other solid tumor	7.42857	12.2857	Discontinued
18	35 mg 2 days on/5 days off	Other solid tumor	4.14286	8.71429	Discontinued
19	35 mg 2 days on/5 days off	Other solid tumor	4.14286	4.14286	Discontinued
20	15 mg 3 days on/4 days off	Other solid tumor	18.1429	18.1429	Discontinued
21	15 mg 3 days on/4 days off	Other solid tumor	12.1429	12.1429	Discontinued
22	15 mg 3 days on/4 days off	Other solid tumor	8.14286	8.14286	Discontinued
23	15 mg 3 days on/4 days off	Other solid tumor	8.14286	8.14286	Discontinued
24	15 mg 3 days on/4 days off	Other solid tumor	6.42857	6.42857	Discontinued
25	15 mg 3 days on/4 days off	Other solid tumor	6.14286	6.71429	Discontinued
26	15 mg 3 days on/4 days off	Other solid tumor	5.14286	5.14286	Discontinued
27	15 mg 3 days on /11 days off	Other solid tumor	64.1429	64.1429	Discontinued
28	15 mg 3 days on /11 days off	Glioblastoma	16.1429	16.1429	Discontinued
29	15 mg 3 days on /11 days off	Other solid tumor	16.1429	16.1429	Discontinued
30	15 mg 3 days on /11 days off	Other solid tumor	8.42857	8.42857	Discontinued
31	15 mg 3 days on /11 days off	Other solid tumor	8.14286	8.14286	Discontinued
32	15 mg 3 days on /11 days off	Glioblastoma	3.85714		Discontinued
33	15 mg 3 days on /11 days off	Other solid tumor	2.14286	2.14286	Discontinued
34	25 mg 3 days on/11 days off	Other solid tumor	104.857	104.857	Discontinued
35	25 mg 3 days on/11 days off	Other solid tumor	96.1429	96.1429	Discontinued
36	25 mg 3 days on/11 days off	Glioblastoma	7.14286	7.14286	Discontinued
37	25 mg 3 days on/11 days off	Glioblastoma	6.42857	6.42857	Discontinued
38	30 mg 3 days on /11 days off	Other solid tumor	59.4286	59.4286	Discontinued
39	30 mg 3 days on /11 days off	Other solid tumor	11.5714		Discontinued
40	30 mg 3 days on /11 days off	Other solid tumor	8.14286	8.14286	Discontinued
41	30 mg 3 days on /11 days off	Other solid tumor	8.14286	8.14286	Discontinued
42	30 mg 3 days on /11 days off	Glioblastoma	6.57143	6.57143	Discontinued
43	30 mg 3 days on /11 days off	Other solid tumor	3.71429	3.71429	Discontinued
44	40 mg 3 days on/11 days off	Other solid tumor	36.1429	36.1429	Discontinued
45	40 mg 3 days on/11 days off	Other solid tumor	31.2857	31.2857	Discontinued
46	40 mg 3 days on/11 days off	Other solid tumor	16.1429	16.1429	Discontinued
47	40 mg 3 days on/11 days off	Other solid tumor	13.1429	13.1429	Discontinued
48	40 mg 3 days on/11 days off	Other solid tumor	11.4286		Discontinued
49	40 mg 3 days on/11 days off	Other solid tumor	8.28571	8.28571	Discontinued
50	40 mg 3 days on/11 days off	Other solid tumor	8.14286	8.14286	Discontinued
51	30 mg 4 days on/24 days off	Glioblastoma	8.57143	8.57143	Discontinued
52	30 mg 4 days on/24 days off	Other solid tumor	8.28571		Discontinued
53	30 mg 4 days on/24 days off	Other solid tumor	8.14286	8.14286	Discontinued
54	30 mg 4 days on/24 days off	Other solid tumor	8	8	Discontinued
55	30 mg 4 days on/24 days off	Glioblastoma	7.14286	7.14286	Discontinued
56	30 mg 4 days on/24 days off	Other solid tumor	7.14286	7.14286	Discontinued
57	45 mg 4 days on/24 days off	Other solid tumor	209.143	0	Ongoing
58	45 mg 4 days on/24 days off	Other solid tumor	60.1429	60.1429	Discontinued
59	45 mg 4 days on/24 days off	Other solid tumor	16.1429	16.1429	Discontinued
60	45 mg 4 days on/24 days off	Other solid tumor	8.71429	8.71429	Discontinued
61	45 mg 4 days on/24 days off	Other solid tumor	6.71429	6.71429	Discontinued
62	45 mg 4 days on/24 days off	Other solid tumor	6.14286	6.14286	Discontinued
63	45 mg 4 days on/24 days off	Glioblastoma	2.42857	2.42857	Discontinued
64	45 mg 4 days on/24 days off	Other solid tumor	1.71429		Discontinued
65	55 mg 4 days on/24 days off	Other solid tumor	159.286	159.286	Discontinued
66	55 mg 4 days on/24 days off	Other solid tumor	12.1429	12.1429	Discontinued
67	55 mg 4 days on/24 days off	Other solid tumor	9.42857	9.42857	Discontinued
68	55 mg 4 days on/24 days off	Other solid tumor	8.14286	36.8571	Discontinued
69	55 mg 4 days on/24 days off	Glioblastoma	4.28571	24.7143	Discontinued
